# Supplementary material for: Deciphering the Action of Neuraminidase in Glioblastoma Models
Source: Int J Mol Sci. 2023 Jul 19;24(14):11645. doi: 10.3390/ijms241411645 (PMC10380381; doi:10.3390/ijms241411645)
Supplement: Supplementary file 1 [file ijms-24-11645-s001.zip]

Archive with 2 entries (2 files):
- ijms-2476155_Supplementary Figures.pptx
- ijms-2476155_Supplementary tables.xlsx
