# Supplementary material for: Deciphering the Action of Neuraminidase in Glioblastoma Models
Source: Int J Mol Sci. 2023 Jul 19;24(14):11645. doi: 10.3390/ijms241411645 (PMC10380381; doi:10.3390/ijms241411645)
Supplement: Supplementary file 1 [file ijms-24-11645-s001.zip › ijms-2476155_Supplementary tables.xlsx]

## Sheet: Table S1
Table S1: DNA methylation class (MC) and calibrated score (SC) for each cell line (U87-MG, U87-ST8SIA3, GBM6, GBM9, and GBM40) according to the v11b4 and the v12.5 versions of the DKFZ classifier.
	Brain tumor Classifier prediction
	v11b4		v12.5
Cell lines	Methylation classes (MC)	Calibrated Score (CS)	Methylation classes (MC)	Calibrated Score (CS)
U87-wt	Plexus Tumor	0.34	No match	-
U87-ST8Sia3	Plexus Tumor	0.34	No match	-
GBM6	Glioblastoma, IDH wildtype	0.8	Adult-type diffuse gliomas	0.67
GBM9	Glioblastoma, IDH wildtype	0.86	Adult-type diffuse gliomas	0.63
GBM40	Glioblastoma, IDH wildtype	0.77	Adult-type diffuse gliomas	0.53

## Sheet: Table S2
Table S2: Number of samples analyzed for each cell line in RT-qPCR assays.
Cell line	Neuraminidase	OLIG2	CHI3L1	TIMP3	TNFAiP2	TNFAiP6	NESTIN	PROM-1
U87-MG		10	10	10	10	10	/	/
U87-ST8SIA3		10	10	10	10	10	/	/
GBM6		7	7	3	4	4	4	4
GBM6	+	7	7	3	4	4	4	4
GBM9		6	6	2	3	3	3	3
GBM9	+	6	6	2	3	3	3	3
GBM40		6	6	3	3	3	3	3
GBM40	+	6	6	3	3	3	3	3
Biopsy punch tumors	Neuraminidase	OLIG2	CHI3L1
U87-ST8SIA3	+	3	3
U87-ST8SIA3		3	3
GBM6	+	3	3
GBM6		3	3

## Sheet: Table S3
Table S3: Sequences of primers and PCR conditions used for RT-qPCR experiments.
Target gene	Genbank accession number	Forward primer	Reverse primer	Annealing TM (°C)
18 S	NR_003286	CTACCACATCCAAGGAAGGCA	TTTTTCGTCACTACCTCCCCG	67
OLIG2	NM_005806	AGCTCCTCAAATCGCATCC	ATAGTCGTCGCAGCTTTCG	62
CH3L1	NM_001276	GGGACCCTTGCCTACTATGA	CGAGGATTCTATGGACTGTGG	60
TIMP3	NM_000362	GCCTTCTGCAACTCCGACATC	CGTGTACATCTTGCCATCATA	62
TNFAIP2	NM_006291	GAGCCACGGCTTTGACAC	GTGCGTGAACCTCTTGAACA	62
TNFAIP6	NM_007115	GTGTGAATTTGAAGGCGGCC	ATCCATCCAGCAGCACAGAC	68
NESTIN	NM_006617	TGCGGGCTACTGAAAAGTTC	TGTAGGCCCTGTTTCTCCTG	60
PROM-1	NM_006017	GGGAGAACAATAATAGGATATTTTGAA	CGATGCCACTTTCTCACTGAT	60
